# Supplementary material for: Comparison of self-reported survey and wastewater-based epidemiology measures of cocaine use on a college campus
Source: PLoS One. 2026 Jan 21;21(1):e0338791. doi: 10.1371/journal.pone.0338791 (PMC12822982; doi:10.1371/journal.pone.0338791)
Supplement: S1 File — (XLSX) [file pone.0338791.s001.xlsx]

## Sheet: wastewater
location	ACE	BENZ	CAF
1	1800	60	6800
2	44000	50	5100
3	34000	50	5100
3	33000	50	4700
2	80	40	190
3	97000	50	23000
2	23000	70	4700
3	122000	60	2800
4	33000	60	5100
3	53000	60	14000
2	94000	60	5100
2	27000	50	1800
3	45000	60	4700
4	20000	60	4700

## Sheet: dictionary
Variable	Categorization	Interpretation
Location	Numeric	Each number represents a different sampling point
ACE	Numeric	nG of acetaminophen recovered in 1L wastewater
BENZ	Numeric	nG of benzoylecgonine (metabolite of cocaine) recovered in 1L wastewater
CAF	Numeric	nG of caffeeine recovered in 1L wastewater
