# Supplementary material for: Comparison of self-reported survey and wastewater-based epidemiology measures of cocaine use on a college campus
Source: PLoS One. 2026 Jan 21;21(1):e0338791. doi: 10.1371/journal.pone.0338791 (PMC12822982; doi:10.1371/journal.pone.0338791)
Supplement: S2 File — (XLSX) [file pone.0338791.s002.xlsx]

## Sheet: cocaine_survey
cocaine	housing
Never ever	In campus housing
Never ever	In campus housing
Never ever	In campus housing
Never ever	In campus housing
Never ever	In campus housing
Never ever	In campus housing
Never ever	In campus housing
Never ever	In campus housing
Never ever	In campus housing
Never ever	In campus housing
Never ever	In campus housing
Never ever	In campus housing
Never ever	In campus housing
Never ever	In campus housing
Never ever	In campus housing
Never ever	In campus housing
Never ever	In campus housing
Never ever	In campus housing
Never ever	In campus housing
Never ever	In campus housing
Never ever	In campus housing
Never ever	In campus housing
Never ever	In campus housing
Never ever	In campus housing
Never ever	In campus housing
Never ever	In campus housing
Never ever	In campus housing
Never ever	In campus housing
Never ever	In campus housing
Never ever	In campus housing
Never ever	In campus housing
Never ever	In campus housing
Never ever	In campus housing
Never ever	In campus housing
Never ever	In campus housing
Never ever	In campus housing
Never ever	In campus housing
Never ever	In campus housing
Never ever	In campus housing
Never ever	In campus housing
Never ever	In campus housing
Never ever	In campus housing
Never ever	In campus housing
Never ever	In campus housing
Never ever	In campus housing
Never ever	In campus housing
Never ever	In campus housing
Never ever	In campus housing
Never ever	In campus housing
Never ever	In campus housing
Never ever	In campus housing
Never ever	In campus housing
Less than weekly	In campus housing
Never ever	In campus housing
Never ever	In campus housing
Never ever	In campus housing
Never ever	In campus housing
Never ever	In campus housing
Never ever	In campus housing
Never ever	In campus housing
Never ever	In campus housing
Never ever	In campus housing
Never ever	In campus housing
Never ever	In campus housing
Never ever	In campus housing
Never ever	In campus housing
Never ever	In campus housing
Never ever	In campus housing
Never ever	In campus housing
Never ever	In campus housing
Never ever	In campus housing
Never ever	In campus housing
Never ever	In campus housing
Never ever	In campus housing
Never ever	In campus housing
Never ever	In campus housing
Never ever	In campus housing
Never ever	In campus housing
Never ever	In campus housing
Less than weekly	In campus housing
Never ever	In campus housing
Never ever	In campus housing
Never ever	In campus housing
Never ever	In campus housing
Never ever	In campus housing
Never ever	In campus housing
Never ever	In campus housing
Never ever	In campus housing
Never ever	In campus housing
Never ever	In campus housing
Never ever	In campus housing
Never ever	In campus housing
Never ever	In campus housing
Never ever	In campus housing
Never ever	In campus housing
Never ever	In campus housing
Never ever	In campus housing
Never ever	In campus housing
Never ever	In campus housing
Not this semester	In campus housing
Never ever	In campus housing
Never ever	In campus housing
Never ever	In campus housing
Never ever	In campus housing
Never ever	In campus housing
Never ever	In campus housing
Never ever	In campus housing
Less than weekly	In campus housing
Never ever	In campus housing
Never ever	In campus housing
Never ever	In campus housing
Never ever	In campus housing
Never ever	In campus housing
Never ever	In campus housing
Never ever	In campus housing
Never ever	In campus housing
Never ever	In campus housing
Never ever	In campus housing
Never ever	In campus housing
Never ever	In campus housing
Never ever	In campus housing
Never ever	In campus housing
Never ever	In campus housing
Never ever	In campus housing
Never ever	In campus housing
Never ever	In campus housing
Never ever	In campus housing
Never ever	In campus housing
Never ever	In campus housing
Never ever	In campus housing
Never ever	In campus housing
Never ever	In campus housing
Never ever	In campus housing
Never ever	In campus housing
Never ever	In campus housing
Never ever	In campus housing
Never ever	In campus housing
Never ever	In campus housing
Never ever	In campus housing
Not this semester	In campus housing
Never ever	In campus housing
Never ever	In campus housing
Never ever	In campus housing
Never ever	In campus housing
Never ever	In campus housing
Never ever	In campus housing
Never ever	In campus housing
Never ever	In campus housing
Never ever	In campus housing
Never ever	In campus housing
Never ever	In campus housing
Never ever	In campus housing
Never ever	In campus housing
Less than weekly	In campus housing
Never ever	In campus housing
Never ever	In campus housing
Never ever	In campus housing
Never ever	In campus housing
Never ever	In campus housing
Never ever	In campus housing
Never ever	In campus housing
Never ever	In campus housing
Never ever	In campus housing
Never ever	In campus housing
Never ever	In campus housing
Never ever	In campus housing
Never ever	In campus housing
Never ever	In campus housing
Never ever	In campus housing
Never ever	In campus housing
Never ever	In campus housing
Less than weekly	In campus housing
Never ever	In campus housing
Never ever	In campus housing
Never ever	In campus housing
Never ever	In campus housing
Never ever	In campus housing
Never ever	In campus housing
Never ever	In campus housing
Never ever	In campus housing
Never ever	In campus housing
Never ever	In campus housing
Never ever	In campus housing
Never ever	In campus housing
Never ever	In campus housing
Never ever	In campus housing
Never ever	In campus housing
Never ever	In campus housing
Never ever	In campus housing
Never ever	In campus housing
Never ever	In campus housing
Never ever	In campus housing
Never ever	In campus housing
Never ever	In campus housing
Never ever	In campus housing
Never ever	In campus housing
Never ever	In campus housing
Never ever	In campus housing
Never ever	In campus housing
Never ever	In campus housing
Never ever	In campus housing
Never ever	In campus housing
Never ever	In campus housing
Never ever	In campus housing
Never ever	In campus housing
Never ever	In campus housing
Never ever	In campus housing
Never ever	In campus housing
Never ever	In campus housing
Never ever	In campus housing
Never ever	In campus housing
Never ever	In campus housing
Never ever	In campus housing
Never ever	In campus housing
Never ever	In campus housing
Never ever	In campus housing
Never ever	In campus housing
Never ever	In campus housing
Never ever	In campus housing
Never ever	In campus housing
Never ever	In campus housing
Never ever	In campus housing
Never ever	In campus housing
Never ever	In campus housing
Never ever	In campus housing
Never ever	In campus housing
Never ever	In campus housing
Never ever	In campus housing
Never ever	In campus housing
Never ever	In campus housing
Never ever	In campus housing
Never ever	In campus housing
Never ever	In campus housing
Never ever	In campus housing
Never ever	In campus housing
Never ever	In campus housing
Never ever	In campus housing
Never ever	In campus housing
Never ever	In campus housing
Never ever	In campus housing
Never ever	In campus housing
Never ever	In campus housing
Never ever	In campus housing
Never ever	In campus housing
Never ever	In campus housing
Never ever	In campus housing
Never ever	In campus housing
Never ever	In campus housing
Never ever	In campus housing
Never ever	In campus housing
Never ever	In campus housing
Never ever	In campus housing
Never ever	In campus housing
Never ever	In campus housing
Never ever	In campus housing
Never ever	In campus housing
Never ever	In campus housing
Never ever	In campus housing
Never ever	In campus housing
Never ever	In campus housing
Never ever	In campus housing
Never ever	In campus housing
Never ever	In campus housing
Never ever	In campus housing
Never ever	In campus housing
Less than weekly	In campus housing
Never ever	In campus housing
Never ever	In campus housing
Never ever	In campus housing
Never ever	In campus housing
Never ever	In campus housing
Never ever	In campus housing
Never ever	In campus housing
Never ever	In campus housing
Never ever	In campus housing
Never ever	In campus housing
Never ever	In campus housing
Never ever	In campus housing
Never ever	In campus housing
Never ever	In campus housing
Never ever	In campus housing
Never ever	In campus housing
Never ever	In campus housing
Never ever	In campus housing
Never ever	In campus housing
Never ever	In campus housing
Never ever	In campus housing
Never ever	In campus housing
Never ever	In campus housing
Never ever	In campus housing
Never ever	In campus housing
Never ever	In campus housing
Never ever	In campus housing
Never ever	In campus housing
Never ever	In campus housing
Never ever	In campus housing
Never ever	In campus housing
Never ever	In campus housing
Never ever	In campus housing
Never ever	In campus housing
Never ever	In campus housing
Never ever	In campus housing
Never ever	In campus housing
Never ever	In campus housing
Never ever	In campus housing
Never ever	In campus housing
Never ever	In campus housing
Never ever	In campus housing
Never ever	In campus housing
Never ever	In campus housing
Never ever	In campus housing
Never ever	In campus housing
Never ever	In campus housing
Never ever	In campus housing
Less than weekly	In campus housing
Never ever	In campus housing
Never ever	In campus housing
Never ever	In campus housing
Never ever	In campus housing
Never ever	In campus housing
Never ever	In campus housing
Weekly	In campus housing
Less than weekly	In campus housing
Never ever	In campus housing
Never ever	In campus housing
Never ever	In campus housing
Never ever	In campus housing
Never ever	In campus housing
Never ever	In campus housing
Never ever	In campus housing
Never ever	In campus housing
Never ever	In campus housing
Never ever	In campus housing
Never ever	In campus housing
Never ever	In campus housing
Never ever	In campus housing
Never ever	In campus housing
Never ever	In campus housing
Never ever	In campus housing
Never ever	In campus housing
Never ever	In campus housing
Never ever	In campus housing
Never ever	In campus housing
Not this semester	In campus housing
Never ever	In campus housing
Never ever	In campus housing
Never ever	In campus housing
Never ever	In campus housing
Never ever	In campus housing
Never ever	In campus housing
Never ever	In campus housing
Never ever	In campus housing
Never ever	In campus housing
Never ever	In campus housing
Never ever	In campus housing
Never ever	In campus housing
Never ever	In campus housing
Never ever	In campus housing
Never ever	In campus housing
Never ever	In campus housing
Never ever	In campus housing
Never ever	In campus housing
Never ever	In campus housing
Never ever	In campus housing
Never ever	In campus housing
Never ever	In campus housing
Never ever	In campus housing
Never ever	In campus housing
Never ever	In campus housing
Never ever	In campus housing
Never ever	In campus housing
Never ever	In campus housing
Never ever	In campus housing
Never ever	In campus housing
Never ever	In campus housing
Never ever	In campus housing
Never ever	In campus housing
Never ever	In campus housing
Never ever	In campus housing
Never ever	In campus housing
Never ever	In campus housing
Never ever	In campus housing
Never ever	In campus housing
Never ever	In campus housing
Less than weekly	In campus housing
Never ever	In campus housing
Never ever	In campus housing
Never ever	In campus housing
Never ever	In campus housing
Never ever	In campus housing
Never ever	In campus housing
Never ever	In campus housing
Never ever	In campus housing
Less than weekly	In campus housing
Never ever	In campus housing
Never ever	In campus housing
Never ever	In campus housing
Never ever	In campus housing
Less than weekly	In campus housing
Never ever	In campus housing
Less than weekly	In campus housing
Never ever	In campus housing
Never ever	In campus housing
Never ever	In campus housing
Never ever	In campus housing
Never ever	In campus housing
Never ever	In campus housing
Never ever	In campus housing
Never ever	In campus housing
Never ever	In campus housing
Never ever	In campus housing
Never ever	In campus housing
Never ever	In campus housing
Never ever	In campus housing
Never ever	In campus housing
Never ever	In campus housing
Less than weekly	In campus housing
Never ever	In campus housing
Never ever	In campus housing
Never ever	In campus housing
Never ever	In campus housing
Never ever	In campus housing
Never ever	In campus housing
Never ever	In campus housing
Never ever	In campus housing
Never ever	In campus housing
Never ever	In campus housing
Never ever	In campus housing
Never ever	In campus housing
Never ever	In campus housing
Less than weekly	In campus housing
Never ever	In campus housing
Never ever	In campus housing
Never ever	In campus housing
Never ever	In campus housing
Never ever	In campus housing
Multiple times per week	In campus housing
Never ever	In campus housing
Never ever	In campus housing
Never ever	In campus housing
Never ever	In campus housing
Never ever	In campus housing
Never ever	In campus housing
Never ever	In campus housing
Never ever	In campus housing
Never ever	In campus housing
Never ever	In campus housing
Never ever	In campus housing
Never ever	In campus housing
Never ever	In campus housing
Never ever	In campus housing
Never ever	In campus housing
Never ever	In campus housing
Never ever	In campus housing
Never ever	In campus housing
Never ever	In campus housing
Never ever	In campus housing
Never ever	In campus housing
Never ever	In campus housing
Never ever	In campus housing
Never ever	In campus housing
Never ever	In campus housing
Never ever	In campus housing
Never ever	In campus housing
Never ever	In campus housing
Never ever	In campus housing
Never ever	In campus housing
Never ever	In campus housing
Never ever	In campus housing
Never ever	In campus housing
Never ever	In campus housing
Never ever	In campus housing
Never ever	In campus housing
Never ever	In campus housing
Never ever	In campus housing
Never ever	In campus housing
Not this semester	In campus housing
Never ever	In campus housing
Not this semester	In campus housing
Never ever	In campus housing
Never ever	In campus housing
Less than weekly	In campus housing
Never ever	In campus housing
Never ever	In campus housing
Never ever	In campus housing
Never ever	In campus housing
Never ever	In campus housing
Less than weekly	In campus housing
Never ever	In campus housing
Never ever	In campus housing
Never ever	In campus housing
Never ever	In campus housing
Never ever	In campus housing
Never ever	In campus housing
Never ever	In campus housing
Never ever	In campus housing
Less than weekly	In campus housing
Never ever	In campus housing
Never ever	In campus housing
Never ever	In campus housing
Never ever	In campus housing
Never ever	In campus housing
Less than weekly	In campus housing
Never ever	In campus housing
Never ever	In campus housing
Never ever	In campus housing
Never ever	In campus housing
Never ever	In campus housing
Not this semester	In campus housing
Never ever	In campus housing
Never ever	In campus housing
Never ever	In campus housing
Never ever	In campus housing
Never ever	In campus housing
Never ever	In campus housing
Never ever	In campus housing
Never ever	In campus housing
Never ever	In campus housing
Never ever	In campus housing
Never ever	In campus housing
Never ever	In campus housing
Not this semester	In campus housing
Never ever	In campus housing
Never ever	In campus housing
Never ever	In campus housing
Never ever	In campus housing
Never ever	In campus housing
Never ever	In campus housing
Never ever	In campus housing
Never ever	In campus housing
Not this semester	In campus housing
Never ever	In campus housing
Not this semester	In campus housing
Never ever	In campus housing
Never ever	In campus housing
Never ever	In campus housing
Never ever	In campus housing
Never ever	In campus housing
Never ever	In campus housing
Never ever	In campus housing
Never ever	In campus housing
Never ever	In campus housing
Never ever	In campus housing
Never ever	In campus housing
Never ever	In campus housing
Never ever	In campus housing
Never ever	In campus housing
Never ever	In campus housing
Never ever	In campus housing
Never ever	In campus housing
Never ever	In campus housing
Never ever	In campus housing
Never ever	In campus housing
Never ever	In campus housing
Never ever	In campus housing
Never ever	In campus housing
Never ever	In campus housing
Never ever	In campus housing
Never ever	In campus housing
Never ever	In campus housing
Never ever	In campus housing
Never ever	In campus housing
Never ever	In campus housing
Never ever	In campus housing
Never ever	In campus housing
Never ever	In campus housing
Never ever	In campus housing
Never ever	In campus housing
Never ever	In campus housing
Less than weekly	In campus housing
Never ever	In campus housing
Never ever	In campus housing
Never ever	In campus housing
Never ever	In campus housing
Never ever	In campus housing
Never ever	In campus housing
Never ever	In campus housing
Never ever	In campus housing
Never ever	In campus housing
Never ever	In campus housing
Never ever	In campus housing
Never ever	In campus housing
Never ever	In campus housing
Never ever	In campus housing
Never ever	In campus housing
Not this semester	In campus housing
Never ever	In campus housing
Never ever	In campus housing
Never ever	In campus housing
Never ever	In campus housing
Never ever	In campus housing
Never ever	In campus housing
Never ever	In campus housing
Never ever	In campus housing
Never ever	In campus housing
Never ever	In campus housing
Never ever	In campus housing
Never ever	In campus housing
Never ever	In campus housing
Never ever	In campus housing
Never ever	In campus housing
Never ever	In campus housing
Never ever	In campus housing
Never ever	In campus housing
Never ever	In campus housing
Never ever	In campus housing
Never ever	In campus housing
Never ever	In campus housing
Never ever	In campus housing
Never ever	In campus housing
Never ever	In campus housing
Never ever	In campus housing
Never ever	In campus housing
Never ever	In campus housing
Never ever	In campus housing
Never ever	In campus housing
Never ever	In campus housing
Never ever	In campus housing
Never ever	In campus housing
Never ever	In campus housing
Never ever	In campus housing
Never ever	In campus housing
Never ever	In campus housing
Never ever	In campus housing
Never ever	In campus housing
Never ever	In campus housing
Never ever	In campus housing
Never ever	In campus housing
Never ever	In campus housing
Never ever	In campus housing
Never ever	In campus housing
Never ever	In campus housing
Never ever	In campus housing
Never ever	In campus housing
Never ever	In campus housing
Not this semester	In campus housing
Never ever	In campus housing
Never ever	In campus housing
Never ever	In campus housing
Never ever	In campus housing
Never ever	In campus housing
Never ever	In campus housing
Never ever	In campus housing
Never ever	In campus housing
Never ever	In campus housing
Never ever	In campus housing
Never ever	In campus housing
Never ever	In campus housing
Never ever	In campus housing
Never ever	In campus housing
Never ever	In campus housing
Never ever	In campus housing
Not this semester	In campus housing
Never ever	In campus housing
Never ever	In campus housing
Never ever	In campus housing
Never ever	In campus housing
Never ever	In campus housing
Never ever	In campus housing
Never ever	In campus housing
Not this semester	In campus housing
Not this semester	In campus housing
Never ever	In campus housing
Never ever	In campus housing
Never ever	In campus housing
Never ever	In campus housing
Never ever	In campus housing
Never ever	In campus housing
Never ever	In campus housing
Never ever	In campus housing
Never ever	In campus housing
Never ever	In campus housing
Never ever	In campus housing
Never ever	In campus housing
Never ever	In campus housing
Never ever	In campus housing
Never ever	In campus housing
Never ever	In campus housing
Never ever	In campus housing
Never ever	In campus housing
Never ever	In campus housing
Never ever	In campus housing
Never ever	In campus housing
Never ever	In campus housing
Never ever	In campus housing
Never ever	In campus housing
Never ever	In campus housing
Never ever	In campus housing
Never ever	In campus housing
Never ever	In campus housing
Never ever	In campus housing
Never ever	In campus housing
Never ever	In campus housing
Never ever	In campus housing
Never ever	In campus housing
Never ever	In campus housing
Never ever	In campus housing
Never ever	In campus housing
Never ever	In campus housing
Never ever	In campus housing
Never ever	In campus housing
Never ever	In campus housing
Not this semester	In campus housing
Never ever	In campus housing
Never ever	In campus housing
Never ever	In campus housing
Never ever	In campus housing
Never ever	In campus housing
Never ever	In campus housing
Never ever	In campus housing
Never ever	In campus housing
Never ever	In campus housing
Never ever	In campus housing
Never ever	In campus housing
Never ever	In campus housing
Less than weekly	In campus housing
Never ever	In campus housing
Never ever	In campus housing
Never ever	In campus housing
Never ever	In campus housing
Never ever	In campus housing
Never ever	In campus housing
Never ever	In campus housing
Never ever	In campus housing
Never ever	In campus housing
Never ever	In campus housing
Never ever	In campus housing
Never ever	In campus housing
Never ever	In campus housing
Never ever	In campus housing
Less than weekly	In campus housing
Never ever	In campus housing
Never ever	In campus housing
Never ever	In campus housing
Never ever	In campus housing
Never ever	In campus housing
Not this semester	In campus housing
Never ever	In campus housing
Never ever	In campus housing
Never ever	In campus housing
Never ever	In campus housing
Never ever	In campus housing
Never ever	In campus housing
Never ever	In campus housing
Never ever	In campus housing
Never ever	In campus housing
Never ever	In campus housing
Never ever	In campus housing
Never ever	In campus housing
Never ever	In campus housing
Never ever	In campus housing
Never ever	In campus housing
Never ever	In campus housing
Never ever	In campus housing
Never ever	In campus housing
Never ever	In campus housing
Never ever	In campus housing
Never ever	In campus housing
Never ever	In campus housing
Less than weekly	In campus housing
Never ever	In campus housing
Never ever	In campus housing

## Sheet: data dictionary
Variable	Level	Interpretation
cocaine	Never ever	Student reported never using cocaine in their life
	Not this semester	Student reported using cocaine at least once in their life, but not this semester
	Less than weekly	Student reported using cocaine at least once in their life and this semester using cocaine less than weekly
	Weekly	Student reported using cocaine at least once in their life and this semester using cocaine weekly
	Multiple times per week	Student reported using cocaine at least once in their life and this semester using cocaine multiple times per week
housing	In campus housing	Student lives in campus housing dormitories
